# Supplementary material for: Anti-Atopic Dermatitis Effect of Azalomycin F on 2,4-Dinitrofluorobenzene-Induced Mice and Potential Mechanism
Source: Int J Mol Sci. 2024 Nov 29;25(23):12846. doi: 10.3390/ijms252312846 (PMC11640906; doi:10.3390/ijms252312846)
Supplement: Supplementary file 1 [file ijms-25-12846-s001.zip]

Archive with 1 entries (1 files):
- ijms-3321755-supplementary.pdf
